# Supplementary material for: Fe-Immobilised Catechol-Based Hypercrosslinked Polymer as Heterogeneous Fenton Catalyst for Degradation of Methylene Blue in Water
Source: Polymers (Basel). 2022 Jul 5;14(13):2749. doi: 10.3390/polym14132749 (PMC9269043; doi:10.3390/polym14132749)
Supplement: Supplementary file 1 [file polymers-14-02749-s001.zip]

Archive with 1 entries (1 files):
- polymers-1752615-supplementary.pdf
